# Supplementary material for: First contact: Fine structure of the impact flash and ejecta during hypervelocity impact
Source: PNAS Nexus. 2023 Jul 11;2(7):pgad214. doi: 10.1093/pnasnexus/pgad214 (PMC10335349; doi:10.1093/pnasnexus/pgad214)
Supplement: pgad214_Supplementary_Data [file pgad214_supplementary_data.zip]

Archive with 4 entries (4 files):
- PNASNEXUS-PNASNEXUS-2023-00135R-s03.pdf
- PNASNEXUS-PNASNEXUS-2023-00135R-s04.eps
- PNASNEXUS-PNASNEXUS-2023-00135R-s01.bib
- PNASNEXUS-PNASNEXUS-2023-00135R-s02.tex
