# Supplementary material for: First contact: Fine structure of the impact flash and ejecta during hypervelocity impact
Source: PNAS Nexus. 2023 Jul 11;2(7):pgad214. doi: 10.1093/pnasnexus/pgad214 (PMC10335349; doi:10.1093/pnasnexus/pgad214)
Supplement: pgad214_Supplementary_Data [file pgad214_supplementary_data.zip › PNASNEXUS-PNASNEXUS-2023-00135R-s01.bib]

@article{simpson2019hyfire,
  title={HyFIRE: Hypervelocity Facility for Impact Research at Johns Hopkins University},
  author={Simpson, Gary and Shaeffer, Matthew and Ramesh, KT},
  journal={Bulletin of the American Physical Society},
  volume={64},
  year={2019},
  publisher={APS}
}


@article{kurosawa2015dynamics,
  title={Dynamics of hypervelocity jetting during oblique impacts of spherical projectiles investigated via ultrafast imaging},
  author={Kurosawa, Kosuke and Nagaoka, Yoichi and Senshu, Hiroki and Wada, Koji and Hasegawa, Sunao and Sugita, Seiji and Matsui, Takafumi},
  journal={Journal of Geophysical Research: Planets},
  volume={120},
  number={7},
  pages={1237--1251},
  year={2015},
  publisher={Wiley Online Library}
}

@article{ang1990impact,
  title={Impact flash jet initiation phenomenology},
  author={Ang, James A},
  journal={International Journal of Impact Engineering},
  volume={10},
  number={1-4},
  pages={23--33},
  year={1990},
  publisher={Elsevier}
}

@article{eichhorn1975measurements,
  title={Measurements of the light flash produced by high velocity particle impact},
  author={Eichhorn, G},
  journal={Planetary and Space Science},
  volume={23},
  number={11},
  pages={1519--1525},
  year={1975},
  publisher={Elsevier}
}

@article{eichhorn1978primary,
  title={Primary velocity dependence of impact ejecta parameters},
  author={Eichhorn, G},
  journal={Planetary and Space Science},
  volume={26},
  number={5},
  pages={469--471},
  year={1978},
  publisher={Elsevier}
}

@article{fuse2020experimental,
  title={An experimental study of the impact flash: The relationship between luminous efficiency and vacuum level},
  author={Fuse, Ryota and Abe, Shinsuke and Yanagisawa, Masahisa and Hasegawa, Sunao},
  journal={Planetary and Space Science},
  volume={187},
  pages={104921},
  year={2020},
  publisher={Elsevier}
}

@article{goel2015estimation,
  title={Estimation of hypervelocity impact parameters from measurements of optical flash},
  author={Goel, A and Lee, N and Close, S},
  journal={International Journal of Impact Engineering},
  volume={84},
  pages={54--63},
  year={2015},
  publisher={Elsevier}
}

@article{johnson2015impact,
  title={Impact jetting as the origin of chondrules},
  author={Johnson, Brandon C and Minton, David A and Melosh, HJ and Zuber, Maria T},
  journal={Nature},
  volume={517},
  number={7534},
  pages={339--341},
  year={2015},
  publisher={Nature Publishing Group}
}

@article{johnson2014jetting,
  title={Jetting during vertical impacts of spherical projectiles},
  author={Johnson, BC and Bowling, TJ and Melosh, HJ},
  journal={Icarus},
  volume={238},
  pages={13--22},
  year={2014},
  publisher={Elsevier}
}

@article{kadono1996observation,
  title={Observation of expanding vapor cloud generated by hypervelocity impact},
  author={Kadono, Toshihiko and Fujiwara, Akira},
  journal={Journal of Geophysical Research: Planets},
  volume={101},
  number={E11},
  pages={26097--26109},
  year={1996},
  publisher={Wiley Online Library}
}


@article{miller1998jetting,
  title={Jetting in oblique, asymmetric impacts},
  author={Miller, Gregory H},
  journal={Icarus},
  volume={134},
  number={1},
  pages={163--175},
  year={1998},
  publisher={Elsevier}
}

@article{schultz2015spectral,
  title={Spectral probing of impact-generated vapor in laboratory experiments},
  author={Schultz, Peter H and Eberhardy, Clara A},
  journal={Icarus},
  volume={248},
  pages={448--462},
  year={2015},
  publisher={Elsevier}
}


}

@article{sugita1998spectroscopic,
  title={Spectroscopic measurements of vapor clouds due to oblique impacts},
  author={Sugita, Seiji and Schultz, Peter H and Adams, Marc A},
  journal={Journal of Geophysical Research: Planets},
  volume={103},
  number={E8},
  pages={19427--19441},
  year={1998},
  publisher={Wiley Online Library}
}

@article{sugita1999spectroscopic,
  title={Spectroscopic characterization of hypervelocity jetting: Comparison with a standard theory},
  author={Sugita, Seiji and Schultz, Peter H},
  journal={Journal of Geophysical Research: Planets},
  volume={104},
  number={E12},
  pages={30825--30845},
  year={1999},
  publisher={Wiley Online Library}
}

@article{sugita2003interactions1,
  title={Interactions between impact-induced vapor clouds and the ambient atmosphere: 1. Spectroscopic observations using diatomic molecular emission},
  author={Sugita, Seiji and Schultz, Peter H},
  journal={Journal of Geophysical Research: Planets},
  volume={108},
  number={E6},
  year={2003},
  publisher={Wiley Online Library}
}

@article{sugita2003interactions2,
  title={Interactions between impact-induced vapor clouds and the ambient atmosphere: 2. Theoretical modeling},
  author={Sugita, Seiji and Schultz, Peter H},
  journal={Journal of Geophysical Research: Planets},
  volume={108},
  number={E6},
  year={2003},
  publisher={Wiley Online Library}
}


@misc{swaminathan2010predicting,
  title={Predicting Optical Signatures from a Simple Impact Experiments},
  author={Swaminathan, PK and Brown, RC and Ramesh, KT},
  year={2010},
  publisher={HVIS}
}

@article{tandy2020impact,
  title={Impact flash evolution of CO2 ice, water ice, and frozen Martian and lunar regolith simulant targets},
  author={Tandy, Jon D and Price, Mark C and Wozniakiewicz, Penny J and Cole, Mike J and Alesbrook, Luke S and Avdellidou, Chrysa},
  journal={Meteoritics \& Planetary Science},
  volume={55},
  number={10},
  pages={2301--2319},
  year={2020},
  publisher={Wiley Online Library}
}

@article{tandy2014examining,
  title={Examining the temporal evolution of hypervelocity impact phenomena via high-speed imaging and ultraviolet-visible emission spectroscopy},
  author={Tandy, Jonathan D and Mihaly, Jonathan M and Adams, MA and Rosakis, AJ},
  journal={Journal of Applied Physics},
  volume={116},
  number={3},
  pages={034901},
  year={2014},
  publisher={American Institute of Physics}
}

@article{mihaly2013situ,
  title={In situ diagnostics for a small-bore hypervelocity impact facility},
  author={Mihaly, JM and Tandy, JD and Adams, MA and Rosakis, AJ},
  journal={International Journal of Impact Engineering},
  volume={62},
  pages={13--26},
  year={2013},
  publisher={Elsevier}
}

@article{vickery1993theory,
  title={The theory of jetting: Application to the origin of tektites},
  author={Vickery, Ann M},
  journal={Icarus},
  volume={105},
  number={2},
  pages={441--453},
  year={1993},
  publisher={Elsevier}
}


@article{wakita2021jetting,
  title={Jetting during oblique impacts of spherical impactors},
  author={Wakita, Shigeru and Johnson, Brandon C and Denton, C Adeene and Davison, Thomas M},
  journal={Icarus},
  volume={360},
  pages={114365},
  year={2021},
  publisher={Elsevier}
}

@article{walsh1953limiting,
  title={Limiting conditions for jet formation in high velocity collisions},
  author={Walsh, JM and Shreffler, RG and Willig, FJ},
  journal={Journal of Applied Physics},
  volume={24},
  number={3},
  pages={349--359},
  year={1953},
  publisher={American Institute of Physics}
}

@article{yafei2019evolutionary,
  title={Evolutionary characteristics of thermal radiation induced by 2A12 aluminum plate under hypervelocity impact loading},
  author={Yafei, Han and Enling, Tang and Liping, He and Meng, Wang and Kai, Guo and Jin, Xia and Jianjun, Ma and Shuhua, Liu and Ruizhi, Wang and Zhenbo, Li},
  journal={International Journal of Impact Engineering},
  volume={125},
  pages={173--179},
  year={2019},
  publisher={Elsevier}
}

@article{yanagisawa2015ultra,
  title={Ultra-High-Speed Photography and Optical Flash Measurement of Nylon Sphere Impact Phenomena},
  author={Yanagisawa, M and Kurosawa, K and Hasegawa, S},
  journal={Procedia Engineering},
  volume={103},
  pages={657--662},
  year={2015},
  publisher={Elsevier}
}
  
  @article{zhang2016flash,
  title={Flash characteristics of plasma induced by hypervelocity impact},
  author={Zhang, Kai and Long, Renrong and Zhang, Qingming and Xue, Yijiang and Ju, Yuanyuan},
  journal={Physics of Plasmas},
  volume={23},
  number={8},
  pages={083519},
  year={2016},
  publisher={AIP Publishing LLC}
}


@article{zhaoxia2020radiation1,
  title={Radiation evolution characteristics of the ejecta cloud produced by aluminum projectiles hypervelocity impacting aluminum plates},
  author={Zhaoxia, MA and Anhua, SHI and Junling, LI and Pei, LIU and Sen, LIU},
  journal={International Journal of Impact Engineering},
  volume={138},
  pages={103480},
  year={2020},
  publisher={Elsevier}
}

@article{zhaoxia2020radiation2,
  title={Radiation mechanism analysis of hypervelocity impact Ejecta cloud},
  author={Zhaoxia, MA and Anhua, SHI and Junling, LI and Hai, LIU and Pei, LIU and Sen, LIU},
  journal={International Journal of Impact Engineering},
  volume={141},
  pages={103560},
  year={2020},
  publisher={Elsevier}
}

@article{jean1970radiation,
  title={Radiation from hypervelocity impact generated plasma},
  author={Jean, B and Rollins, TL},
  journal={Aiaa Journal},
  volume={8},
  number={10},
  pages={1742--1748},
  year={1970}
}

@article{gehring1963investigation,
  title={Investigation of the reaction of the lunar surface to the impact of a lunar probe final report},
  author={Gehring, JW and Warnica, RL},
  year={1963}
}

@article{harlow1966formation,
  title={Formation and penetration of high-speed collapse jets},
  author={Harlow, Francis H and Pracht, William E},
  journal={The Physics of Fluids},
  volume={9},
  number={10},
  pages={1951--1959},
  year={1966},
  publisher={American Institute of Physics}
}


@article{black20223drsp,
  title={3DRSP: Matlab-based random sphere packing code in three dimensions},
  author={Black, Travis J and Cheviakov, Alexei F},
  journal={SoftwareX},
  volume={18},
  pages={101051},
  year={2022},
  publisher={Elsevier}
}

@book{bronshten2012physics,
  title={Physics of meteoric phenomena},
  author={Bronshten, Vitalij Aleksandrovich},
  volume={22},
  year={2012},
  publisher={Springer Science \& Business Media}
} 


@article{durand2013power,
  title={Power law and exponential ejecta size distributions from the dynamic fragmentation of shock-loaded Cu and Sn metals under melt conditions},
  author={Durand, O and Soulard, L},
  journal={Journal of Applied Physics},
  volume={114},
  number={19},
  pages={194902},
  year={2013},
  publisher={American Institute of Physics}
}

@techreport{sorenson2014ejecta,
  title={Ejecta particle-size measurements in vacuum and helium gas using ultraviolet in-line Fraunhofer holography},
  author={Sorenson, Danny S and Pazuchanics, Peter and Johnson, R and Malone, RM and Kaufman, MI and Tibbitts, A and Tunnell, T and Marks, D and Capelle, GA and Grover, M and others},
  year={2014},
  institution={National Security Technologies, LLC.(NSTec), Los Alamos, NM (United States)}
}

@book{grady2017physics,
  title={Physics of Shock and Impact, Volume 2},
  author={Grady, Dennis},
  year={2017},
  publisher={IOP Publishing}
}

@misc{data1980alamos,
  title={Los Alamos Series on Dynamic Material Properties},
  author={Data, LASL Shock Hugoniot and Marsh, SP},
  year={1980},
  publisher={University of California Press}
}

@misc{matweb, 
title={Online materials information resource}, url={https://www.matweb.com/}, 
journal={MatWeb}
}

@article{durand2017modeling,
  title={Modeling from molecular dynamics simulations of ejecta production induced by shock-loaded metallic surfaces},
  author={Durand, Olivier and Soulard, Laurent},
  journal={Journal of Dynamic Behavior of Materials},
  volume={3},
  number={2},
  pages={280--290},
  year={2017},
  publisher={Springer}
}

@article{frost2005instability,
  title={Instability of combustion products interface from detonation of heterogeneous explosives},
  author={Frost, David L and Zarei, Zouya and Zhang, Fan},
  booktitle={20th International Colloquium on the Dynamics of Explosions and Reactive Systems, Montreal, Canada},
  year={2005}
}


@article{mallick2019laser,
  title={Laser-driven flyers and nanosecond-resolved velocimetry for spall studies in thin metal foils},
  author={Mallick, DD and Zhao, M and Parker, J and Kannan, V and Bosworth, BT and Sagapuram, D and Foster, MA and Ramesh, KT},
  journal={Experimental Mechanics},
  volume={59},
  number={5},
  pages={611--628},
  year={2019},
  publisher={Springer}
}


@book{grady2007fragmentation,
  title={Fragmentation of rings and shells: the legacy of NF Mott},
  author={Grady, Dennis},
  year={2007},
  publisher={Springer Science \& Business Media}
}

@article{hew2018hypervelocity,
  title={Hypervelocity impact flash and plasma on electrically biased spacecraft surfaces},
  author={Hew, Yayu M and Goel, A and Close, S and Lee, N},
  journal={International Journal of Impact Engineering},
  volume={121},
  pages={1--11},
  year={2018},
  publisher={Elsevier}
}

@inproceedings{kieffer1977impact,
  title={Impact conditions required for formation of melt by jetting in silicates},
  author={Kieffer, SW},
  booktitle={Impact and Explosion Cratering: Planetary and Terrestrial Implications},
  pages={751--769},
  year={1977}
}

@article{schultz2006role,
  title={The role of ricochet impacts on impact vaporization},
  author={Schultz, PH and Sugita, S and Eberhardy, CA and Ernst, CM},
  journal={International journal of impact engineering},
  volume={33},
  number={1-12},
  pages={771--780},
  year={2006},
  publisher={Elsevier}
}

@Misc{NIST_ASD,
author = {A.~Kramida and {Yu.~Ralchenko} and
J.~Reader and {and NIST ASD Team}},
HOWPUBLISHED = {{NIST Atomic Spectra Database
(ver. 5.9), [Online]. Available:
{\tt{https://physics.nist.gov/asd}} [2017, April 9].
National Institute of Standards and Technology,
Gaithersburg, MD.}},
year = {2021},
}

@article{xavier2020extension,
  title={Extension of linear stability analysis for the dynamic stretching of plates: Spatio-temporal evolution of the perturbation},
  author={Xavier, M and Czarnota, C and Jouve, D and Mercier, S{\'e}bastien and Dequiedt, JL and Molinari, A},
  journal={European Journal of Mechanics-A/Solids},
  volume={79},
  pages={103860},
  year={2020},
  publisher={Elsevier}
}

@article{ferreyra1997effect,
  title={Effect of initial microstructure on high velocity and hypervelocity impact cratering and crater-related microstructures in thick copper targets: Part I Soda-lime glass projectiles},
  author={Ferreyra, E T and Murr, LE and Garcia, EP and Horz, F},
  journal={Journal of materials science},
  volume={32},
  number={10},
  pages={2573--2585},
  year={1997},
  publisher={Springer}
}

@article{murr1997effect,
  title={Effect of initial microstructure on high velocity and hypervelocity impact cratering and crater-related microstructures in thick copper targets: Part II Stainless steel projectiles},
  author={Murr, LE and Niou, CS and Ferreyra, E T and Garcia, EP and Liu, G and Horz, F and Bernhard, RP},
  journal={Journal of materials science},
  volume={32},
  number={12},
  pages={3143--3156},
  year={1997},
  publisher={Springer}
}

@article{murr1998low,
  title={The low-velocity-to-hypervelocity penetration transition for impact craters in metal targets},
  author={Murr, LE and Quinones, Stella A and Ayala, Alicia and Valerio, Olga L and H{\"o}rz, F and Bernhard, RP and others},
  journal={Materials Science and Engineering: A},
  volume={256},
  number={1-2},
  pages={166--182},
  year={1998},
  publisher={Elsevier}
}

@article{valerio2004observations,
  title={Observations and simulations of the low velocity-to-hypervelocity impact crater transition for a range of penetrator densities into thick aluminum targets},
  author={Valerio-Flores, OL and Murr, Lawrence E and Hernandez, VS and Quinones, Stella A},
  journal={Journal of materials science},
  volume={39},
  number={20},
  pages={6271--6289},
  year={2004},
  publisher={Springer}
}

@article{hernandez2006experimental,
  title={Experimental observations and computer simulations for metallic projectile fragmentation and impact crater development in thick metal targets},
  author={Hernandez, Valerie Shawn and Murr, Lawrence E and Anchondo, IA},
  journal={International Journal of Impact Engineering},
  volume={32},
  number={12},
  pages={1981--1999},
  year={2006},
  publisher={Elsevier}
}

@article{nishida2013effects,
  title={Effects of alloy type and heat treatment on ejecta and crater sizes in aluminum alloys subjected to hypervelocity impacts},
  author={Nishida, Masahiro and Kuzuya, Kayoko and Hayashi, Koichi and Hasegawa, Sunao},
  journal={International Journal of Impact Engineering},
  volume={54},
  pages={161--176},
  year={2013},
  publisher={Elsevier}
}

@article{nishida2015ejecta,
  title={Ejecta cone angle and ejecta size following a non-perforating hypervelocity impact},
  author={Nishida, Masahiro and Hiraiwa, Yasuyuki and Hayashi, Koichi and Hasegawa, Sunao},
  journal={Procedia Engineering},
  volume={103},
  pages={444--449},
  year={2015},
  publisher={Elsevier}
}

@article{marchi2020hypervelocity,
  title={Hypervelocity impact experiments in iron-nickel ingots and iron meteorites: Implications for the NASA Psyche mission},
  author={Marchi, S and Durda, DD and Polanskey, CA and Asphaug, E and Bottke, WF and Elkins-Tanton, LT and Garvie, LAJ and Ray, S and Chocron, S and Williams, DA},
  journal={Journal of Geophysical Research: Planets},
  volume={125},
  number={2},
  pages={e2019JE005927},
  year={2020},
  publisher={Wiley Online Library}
}

@article{karako2022complex,
  title={Complex Air Defense: Countering the Hypersonic Missile Threat},
  author={Karako, Tom and Dahlgren, Masao},
  journal={A Report of the CSIS Missile Defence Project, Center for Strategic \& International Studies. https://www. csis. org/analysis/complex-air-defence-countering-hypersonic -missile-threat},
  year={2022}
}

@misc{Waverider,
author = {},
title = {},
year = {}, 
howpublished = "\url{https://airandspace.si.edu/multimedia-gallery/100520-f-9999b-111jpg}"}

@misc{Falcon,
author = {},
title = {},
year = {}, 
howpublished = "\url{https://cdn.mos.cms.futurecdn.net/q6L8JJJgz7TdtQEgYywEYU-1200-80.jpg}"}

@misc{ISS,
author = {},
title = {},
year = {}, 
howpublished = "\url{https://blogs.nasa.gov/spacestation/wp-content/uploads/sites/240/2021/12/blog\_jsc2021e064216\_alt.jpg}"}

@misc{JWST,
author = {},
title = {},
year = {}, 
howpublished = "\url{https://www.nasa.gov/sites/default/files/thumbnails/image/16658886757\_69219ed7f8\_k.jpg}"}

@misc{Earth,
author = {},
title = {},
year = {}, 
howpublished = "\url{https://ualr.edu/geology/files/2006/10/EarthHorizon.png}"}


@article{ortiz2000optical,
  title={Optical detection of meteoroidal impacts on the Moon},
  author={Ortiz, JL and Sada, PV and Bellot Rubio, LR and Aceituno, FJ and Aceituno, J and Gutierrez, PJ and Thiele, U},
  journal={Nature},
  volume={405},
  number={6789},
  pages={921--923},
  year={2000},
  publisher={Nature Publishing Group UK London}
}

@article{bouley2012power,
  title={Power and duration of impact flashes on the Moon: Implication for the cause of radiation},
  author={Bouley, Sylvain and Baratoux, David and Vaubaillon, Jeremie and Mocquet, A and Le Feuvre, Mathieu and Colas, Francois and Benkhaldoun, Zouhair and Daassou, Ahmed and Sabil, Mohammed and Lognonn{\'e}, Philippe},
  journal={Icarus},
  volume={218},
  number={1},
  pages={115--124},
  year={2012},
  publisher={Elsevier}
}

@article{ortiz2006detection,
  title={Detection of sporadic impact flashes on the Moon: Implications for the luminous efficiency of hypervelocity impacts and derived terrestrial impact rates},
  author={Ortiz, JL and Aceituno, FJ and Quesada, JA and Aceituno, J and Fern{\'a}ndez, M and Santos-Sanz, P and Trigo-Rodr{\'\i}guez, JM and Llorca, J and Mart{\'\i}n-Torres, FJ and Monta{\~n}{\'e}s-Rodr{\'\i}guez, P and others},
  journal={Icarus},
  volume={184},
  number={2},
  pages={319--326},
  year={2006},
  publisher={Elsevier}
}

@article{rubio2000luminous,
  title={Luminous efficiency in hypervelocity impacts from the 1999 lunar Leonids},
  author={Rubio, LR Bellot and Ortiz, JL and Sada, PV},
  journal={The Astrophysical Journal},
  volume={542},
  number={1},
  pages={L65},
  year={2000},
  publisher={IOP Publishing}
}

@article{yanagisawa2006first,
  title={The first confirmed Perseid lunar impact flash},
  author={Yanagisawa, Masahisa and Ohnishi, Kouji and Takamura, Yuzaburo and Masuda, Hiroshi and Sakai, Yoshihito and Ida, Miyoshi and Adachi, Makoto and Ishida, Masayuki},
  journal={Icarus},
  volume={182},
  number={2},
  pages={489--495},
  year={2006},
  publisher={Elsevier}
}

...
